# Supplementary material for: Nutritional, environmental and economic implications of children plate waste at school: a comparison between two Italian case studies
Source: Public Health Nutr. 2024 Feb 16;27(1):e143. doi: 10.1017/S136898002400034X (PMC11374544; doi:10.1017/S136898002400034X)
Supplement: Biasini et al. supplementary material [file S136898002400034Xsup001.xlsx]

## Sheet: Supplementary file
Supplementary file
Nutritional, environmental and economic implications of children plate waste at school: a comparison between two Italian case studies
Beatrice Biasinia, Michele Donatib*, Alice Rosia, Francesca Gioppa, Ana Ilićc, Martina Bituhc, Ružica Brečićd, Irena Colić Barićc, Angela Tregeare, Mary Brennane, Maysara Sayede, Davide Menozzia, Francesca Scazzinaa
aDepartment of Food and Drug, University of Parma, Parco Area delle Scienze, 27/A 43124, Parma
bDepartment of Chemistry, Life Sciences and Environmental Sustainability, University of Parma, Parco Area delle Scienze, 17/A, 43124 Parma, Parma, Italy
cDepartment of Food Quality Control, Faculty of Food Technology and Biotechnology, University of Zagreb, Zagreb, Croatia
dDepartment of Marketing, Faculty of Economics, University of Zagreb, Zagreb, Croatia
e University of Edinburgh Business School, Edinburgh, United Kingdom
List of content
Table S1. Regional and local guidelines for school meal provision in the LOC-ORG and ORG food procurement models represented by the two case studies (Parma and Lucca).
Table S2. Profile of the selected schools in the LOC-ORG and ORG case model.
Table S3. National recommendations for energy and nutrients content of lunch and recommended frequency of provision of food groups to 6-11 years old children at school.
Table S4. Number of children, serving size, waste expressed as kg and percentage, as well as food intake recorded in the LOC-ORG schools in winter.
Table S5. Number of children, serving size, waste expressed as kg and percentage, as well as food intake recorded in the LOC-ORG schools in spring.
Table S6. Number of children, serving size, waste expressed as kg and percentage, as well as food intake recorded in the ORG schools in winter.
Table S7. Number of children, serving size, waste expressed as kg and percentage, as well as food intake recorded in the ORG schools in spring.
Table S8. Breakdown of the CO2 emissions per food category and food item
Table S9. Breakdown of the economic impact of plate waste per food category and food item
Figure S1.	Distribution of school lunches (n=20) per PSFP model according to national recommendation referred to energy, carbohydrates, soluble sugars, dietary fibre, proteins, total fats, saturated fatty acids, iron, and calcium. The average percentage of energy provided by total protein, fat and carbohydrate content of school lunches is also depicted. AV: adequate value; HR: higher than recommendation; LR…
Figure S2	Distribution of school lunches after adjusting for plate waste in the LOC-ORG (n=20) and ORG model (n=19) according to national recommendation referred to energy, carbohydrates, soluble sugars, dietary fibre, proteins, fats, saturated fatty acids, iron, and calcium. The average percentage of energy provided by total protein, fat and carbohydrate content of school lunches is also depicted. AV: ade…

## Sheet: Table S1
Table S1. Regional and local guidelines for school meal provision in the LOC-ORG and ORG food procurement models represented by the two case studies (Parma and Lucca).
LOC-ORG (Parma)	ORG (Lucca)
Guidelines from Emilia-Romagna region (based on Regional Law 29/2002):	Guidelines from Tuscany region (2010):
The share of organic products, EU certified quality and traditional products* or food undergone to an integrated agricultural system should be at least 70% of the total food employed for meal preparation.	School meal provision should be mainly characterised by organic products, followed by other EU certified products (e.g., product designation of origin, PDO, and PGI) and products from short food supply chains. However, no relative minimum thresholds are indicated. The following products must be organic: pasta, fruits and vegetables, legumes, meat, milk, yogurt, eggs, butter and (extra-virgin) oli…
Guidelines from Parma municipality:
School meal provision should be mainly constituted by “local products” (supplied within the Province), “zero km products” (supplied within a 100 km from the city centre), and “short chain products” (coming from the adjacent provinces). However, no minimum tresholds are indicated for this requirement. If available on the market organic and raw materials and products coming from the province of Par…
* e.g., Product Designation of Origin, PDO, and Product Geographical Indication, PGI.
Sources:
Italy, Comune di Parma. 2014. Capitolato di gara ed allegati. In Scuola [online ]. Parma, Italy. Available at www.comune.parma.it/servizieducativi/it-IT/Capitolato-di-Gara-ed-Allegati.aspx
Italy, Region of Emilia-Romagna. 2009. Linee strategiche per la ristorazione scolastica in Emilia-Romagna. Bologna, Italy. Available at www.comune.bologna.it/media/files/lineestrategicheperlaristorazionescolastica2.pdf).
Italy, Region of Tuscany. 2010. Linee di indirizzo per la ristorazione scolastica. Firenze, Italy. Available at www.asf.toscana.it/images/stories/prevenzione/UFC_ISP/linee_guida_ristorazione_scolastica_reg_toscana_2016.pdf.

## Sheet: Table S2
Table S2. Profile of the selected schools in the LOC-ORG and ORG case model.
Schools	City	Meal-delivering model	Distance from the cooking centre (km)	Pupils (n) a	Meal uptake (%)
LOC-ORG_1	Parma	Internal (on-site kitchen)	-	215	90
LOC-ORG_2	Parma	External (off-site kitchen)	16.7	239	95
ORG_1	Lucca	External (off-site kitchen)	8.2	168	90
ORG_2	Lucca	External (off-site kitchen)	3.7	212	88
Note: a number of children who signed up for the school lunch service; the distance from the cooking centre for LOC-ORG_1 school is not applicable as the school lunches are prepared on site.

## Sheet: Table S3
Table S3. National recommendations for energy and nutrients content of lunch and recommended frequency of provision of food groups to 6-11 years old children at school.
Lunch meal component	Range or value
Energy (kcal) (35% of daily energy)	520 - 810
Proteins (g) (10-15% of the meal energy)	13 - 30
Animal-Plant Proteins Ratio	0.66
Fats (g) (30% of the meal energy)	18 - 27
of which saturated fat (g)	6 - 9
CHO (g) (55-60% of the meal energy)	75 - 120
of which sugars (g)	13 - 30
Iron (mg)	6
Calcium (mg)	350
Fibre (g)	6
Food Group	Frequency of intake
Fruit	One serving every day
Vegetables	One serving every day
Cereals (e.g. pasta, rice, barley, corn)	One serving every day
Bread	One serving every day
Legumes	Once or twice a week
Potatoes	No more than once a week
Meat	Once or twice a week
Fish	Once or twice a week
Eggs	Once a week
Cheese	Once a week
Ham and cured meat	Twice a month
(Semi)unique dish (e.g. pizza, lasagne)	Once a week
Source: Italy, Ministry of Health, 2010. Linee di indirizzo nazionale per la ristorazione scolastica. Available at www.salute.gov.it/Imgs/C_17_pubblicazioni _1248_allegato. pdf

## Sheet: Tables S4-S7
Table S4. Number of children, serving size, waste expressed as kg and percentage, as well as food intake recorded in the LOC-ORG schools in winter.												Table S5. Number of children, serving size, waste expressed as kg and percentage, as well as food intake recorded in the LOC-ORG schools in spring.													Table S6. Number of children, serving size, waste expressed as kg and percentage, as well as food intake recorded in the ORG schools in winter.														Table S7. Number of children, serving size, waste expressed as kg and percentage, as well as food intake recorded in the ORG schools in spring.
WINTER	Monday		Tuesday		Wednesday		Thursday		Friday			SPRING	Monday		Tuesday		Wednesday		Thursday		Friday				WINTER	Monday	Tuesday		Wednesday		Thursday			Friday					SPRING	Monday		Tuesday		Wednesday		Thursday		Friday
Day	2018-02-19		2018-02-20		2018-02-21		2018-02-22		2018-02-23			Day	2018-03-12		2018-03-13		2018-03-14		2018-03-15		2018-03-16				Day	22-jan	23-jan	12-dec	24-jan	13-dec	25-jan	14-dec		26-jan		15-dec			Day	2018-04-09	2018-03-19	2018-04-10	2018-03-20	2018-04-11	2018-03-21	2018-04-12	2018-03-22	2018-04-13
Loc-Org schools	1	2	1	2	1	2	1	2	1	2		Loc-Org schools	1	2	1	2	1	2	1	2	1	2			Org schools	1	1	2	1	2	1	2		1		2			Org schools	1	2	1	2	1	2	1	2	1
Starchy food - Bread												Starchy food - Bread													Starchy food - Bread														Starchy food - Bread
Children (n)	186	206	189	210	190	214	176	205	177	196		Children (n)	189	219	192	224	189	224	185	219	178	220			Children (n)	133	142	Not served	139	178	140	177		138		179			Children (n)	142	190	Not served	166	141	179	141	166	155
Serving size (g)	47.67	34.6165	50	23.1524	48	25.8224	51.3333	29.2439	46.6667	19.8683		Serving size (g)	49	28.7306	47.3333	12.4196	51.3333	23.8	48.3333	19.6986	50.6667	32.4475			Serving size (g)	21.0213	29.6808		31.3993	26.3333	27.0214	22		24.9423		20.3333			Serving size (g)	32.1901	36.4286		40.6532	32.25	27.3095	39.4557	45.3562	30.2323
Waste %	36.7897	32.6041	36.0635	34.5125	22.0943	27.6149	56.0618	31.0592	47.954	55.1848		Waste %	35.4281	39.1608	38.9305	48.8497	37.9716	34.1199	44.4436	33.6347	27.1215	32.2899			Waste %	81.1565	49.565		39.0423	35.2866	54.0841	44.8125		81.6667		48.3011			Waste %	46.9044	31.0485		22.8794	53.5269	7.28254	66.6337	21.025	37.9855
Waste (kg)	3.262	2.325	3.408	1.678	2.015	1.526	5.065	1.862	3.961	2.149		Waste (kg)	3.281	2.464	3.538	1.359	3.684	1.819	3.974	1.451	2.446	2.305			Waste (kg)	2.269	2.089		1.704	1.654	2.046	1.745		2.811		1.758			Waste (kg)	2.144	2.149		1.544	2.434	0.356	3.707	1.583	1.78
Food intake (g/child)	30.1324	23.3301	31.9683	15.1619	37.3947	18.6916	22.5549	20.161	24.2881	8.90401		Food intake (g/child)	31.6402	17.4795	28.9062	6.35268	31.8413	15.6795	26.8523	13.0731	36.9251	21.9702			Food intake (g/child)	3.96115	14.9695		19.1403	17.0412	12.4071	12.1412		4.57274		10.5121			Food intake (g/child)	17.0915	25.118		31.352	14.9876	25.3207	13.1649	35.8201	18.7484
Starchy food - First course	Rice with EVO oil and Parmigiano cheese		Pasta in vegetable and legume soup		Pasta with vegetable ragu		Vegetable lasagne		Egg pasta in vegetable soup			Starchy food - First course	Wholemeal pasta, butter and Parmigiano cheese		Rice with tomato sauce and basil		Cous cous with EVO oil and beef stew with green beans/carrots		Pasta with fish sauce		Vegetable soup with spelt				Starchy food	Rice with saffron	Lasagne with tomato sauce	Vegetable soup with brown rice	vegetable soup with millet	Dumplings with tomato sauce		Pasta with olive oil	Smashed potatoes	Rice with EVO oil					Starchy food - First course	Wholemeal pasta with pesto	Rice with saffron	Vegetable soup with brown rice	Lasagne with tomato sauce	Bolognese Pasta	Vegetable soup with millet	Pasta with tomato sauce, aubergines and ricotta	Dumplings with tomato sauce	Pasta with EVO oil	Boiled potatoes
Children (n)	188	205	187	184	187	212	171	203	175	198		Children (n)	189	219	192	223			182	216	177	218			Children (n)	128	138	170	129	178	133	177	169	139		178			Children (n)	133	159	141	165	120	179	132	163	142
Serving size (g)	149.333	274.5	220.205	265	169.018	219.833	176.5	240	277.473	217		Serving size (g)	187.315	177	256.25	291			241.736	265.5	267.136	245			Serving size (g)	228.391	223.449	200.83	211	220.3	209.355	155.167	112.833	171		187.333			Serving size (g)	150	204.333	246.833	197.667	174.833	232.167	220.227	217.5	127	115.58
Waste %	14.4792	13.9908	22.4147	37.8671	24.7166	34.2262	14.7839	27.7443	9.82746	8.7418		Waste %	10.6631	16.183	16.8049	24.7068			12.0193	13.4599	26.6333	23.8476			Waste %	33.7484	13.4583	31.6832	45.4425	33.7206	40.091	20.3972	21.5378	31.4191		25.1849			Waste %	32.5113	40.1213	45.5816	16.4342	17.1544	40.2716	41.7681	40.361	19.1527	35.1017
Waste (kg)	4.065	7.873	9.23	18.464	7.812	15.951	4.462	13.517	4.772	3.756		Waste (kg)	3.775	6.273	8.268	16.033			5.288	7.719	12.593	12.737			Waste (kg)	9.866	4.15	10.817	12.369	13.223	11.163	5.602	4.107	7.468		8.398			Waste (kg)	6.486	13.035	15.864	5.36	3.599	16.736	12.142	14.309	3.454	5.761
Food intake (g/child)	127.711	236.095	170.847	164.652	127.242	144.593	150.406	173.414	250.205	198.03		Food intake (g/child)	167.341	148.356	213.188	219.103			212.681	229.764	195.989	186.573			Food intake (g/child)	151.312	193.377	137.201	115.116	146.013	125.422	123.517	88.5316	117.273		140.154			Food intake (g/child)	101.233	122.352	134.323	165.182	144.842	138.669	128.242	129.715	102.676	75.0094
Protein- based dish	Stewed lentils		Baked turkey cutlet		Baked Halibut nuggets		Parmigiano-Reggiano PDO (cheese)		Halibut fillet gratin			Protein- based dish	Prosciutto crudo di Parma PDO (cured meat)		Parmigiano PDO cheese				Mini cannellini bean burgers		Baked Halibut nuggets with tomato sauce				Protein- based dish	Omelette	Robiola cheese	Pizza	Baked turkey nuggets with orange	Stracchino cheese	Bresaola della Valtellina PGI (cured meat)	Roasted beef		Squids	Peas	Tuna			Protein- based dish	Bresaola della Valtellina PGI (cured meat)	Omelette	Pizza	Robiola cheese	Grana Padano PDO (cheese)	Baked turkey nuggets with orange	Plaice fillet	Bresaola della Valtellina PGI (cured meat)	Turkey with tomato sauce
Children (n)	186	205	176	184	191	209	178	206	176	192		Children (n)	158	203	192	223	179	208	181	219	176	216			Children (n)	128	138	170	123	174	126	169		135		179			Children (n)	128	174	141	165	130	172	131	158	135
Serving size (g)	98	141.167	49.3333	54.8333	67.3098	78	25.2116	40	59.0492	40		Serving size (g)	22.2532	18.8333	26.8854	40	228.28	359.167	98.5847	56.5	122.722	112.333			Serving size (g)	57.7474	44.8333	68.16	76.3049	51.3333	64.127	53.6667		54	64.3333	72.6667			Serving size (g)	49.2943	60.8333	117.833	56	31.3333	96.5	61.6667	38.8333	86.6963
Waste %	26.4758	16.742	14.2583	11.9532	12.1187	18.1634	17.4033	13.0583	17.9357	30.4948		Waste %	11.405	7.40747	14.8392	12.5336	31.6063	12.9868	28.4524	25.9425	12.3848	13.2831			Waste %	31.8737	42.6378	12.7727	20.5636	65.7076	33.5025	13.8704		30.0412	68.6356	12.9235			Waste %	30.4295	58.3467	10.8038	37.8463	43.1342	10.8447	68.8508	22.0514	43.2502
Waste (kg)	4.826	4.845	1.238	1.206	1.558	2.961	0.781	1.076	1.864	2.342		Waste (kg)	0.401	0.2832	0.766	1.118	12.915	9.702	5.077	3.21	2.675	3.223			Waste (kg)	2.356	2.638	1.48	1.93	5.869	2.707	1.258		2.19	5.961	1.681			Waste (kg)	1.92	6.176	1.795	3.497	1.757	1.8	5.562	1.353	5.062
Food intake (g/child)	72.0538	117.533	42.2992	48.279	59.1527	63.8325	20.824	34.7767	48.4583	27.8021		Food intake (g/child)	19.7152	17.4383	22.8958	34.9865	156.129	312.522	70.535	41.8425	107.523	97.412			Food intake (g/child)	39.3411	25.7174	59.4541	60.6138	17.6034	42.6429	46.2229		37.7778	20.1778	63.2756			Food intake (g/child)	34.2943	25.3391	105.103	34.8061	17.8179	86.0349	19.2087	30.27	49.2
Vegetable - side dish	Julienne fennels		Julienne cabbage/ roast potatoes		Salad with mixed vegetables		Salad		Julienne carrots/sauteed cauliflower			Vegetable - side dish	Salad with mixed vegetables		Salad/sauteed carrots		Julienne fennels		Julienne carrots/sautéed cauliflower		Salad with radicchio				Vegetable - side dish	Stewed chard	Cabbage salad		Julienne carrots	Stewed carrots	Stewed string beans and carrots					Carrots			Vegetable - side dish	Julienne carrots	Stewed chard		Cabbage salad	baked vegetables	Julienne carrots	Salad	Stewed string beans and carrots
Children (n)	188	205	190	184	192	209	179	206	180	198		Children (n)	191	220	194	223	191	224	187	219	180	219			Children (n)	128	138	Not served	129	174	133	Not served				179			Children (n)	134	177	Not served	168	136	179	132	168	Not served
Serving size (g)	47	51.8333	66.5	82.1667	44.2031	49.6667	24.6127	35.5	97.8722	74.5		Serving size (g)	51.3054	111.667	65.6409	115.333	40.6414	54	113.685	129.5	33.15	43.1667			Serving size (g)	68.2891	30.3333		38.0349	115.333	66.1704					54			Serving size (g)	57.5398	85.5		55.1667	78.1667	50.1667	32.8333	111.333
Waste %	52.7048	52.0147	34.9426	29.037	50.3712	70.3542	34.8188	46.1644	33.9502	41.0955		Waste %	43.7989	26.5197	51.5221	22.9905	56.4638	25.5787	33.4632	33.0036	33.8864	20.5109			Waste %	79.6476	74.9403		70.0703	38.7483	83.6528					52.8554			Waste %	40.7246	48.6801		45.382	56.0642	38.7424	56.3913	41.4885
Waste (kg)	4.657	5.527	4.415	4.39	4.275	7.303	1.534	3.376	5.981	6.062		Waste (kg)	4.292	6.515	6.561	5.913	4.383	3.094	7.114	9.36	2.022	1.939			Waste (kg)	6.962	3.137		3.438	7.776	7.362					5.109			Waste (kg)	3.14	7.367		4.206	5.96	3.479	2.444	7.76
Food intake (g/child)	22.2287	24.8724	43.2632	58.308	21.9375	14.7241	16.0428	19.1117	64.6444	43.8838		Food intake (g/child)	28.8342	82.053	31.8213	88.8176	17.6937	40.1875	75.6426	86.7603	21.9167	34.3128			Food intake (g/child)	13.8984	7.60145		11.3837	70.6437	10.817					25.4581			Food intake (g/child)	34.107	43.8785		30.131	34.3431	30.7309	14.3182	65.1429
Seasonal Fruit	Kiwi	Tangerine	Banana	Kiwi	Orange	Pear	Tangerine	Banana	Orange	Tangerine		Seasonal Fruit	Kiwi		Banana		Orange		Pear		Tangerine	Orange			Seasonal Fruit	Orange	Apple		Orange	Apple	Banana	Orange		Apple					Seasonal Fruit	Apple			Banana		Orange		Tangerine	Orange
Children (n)	188	220	190	211	192	227	179	221	180	211		Children (n)	191	232	194	236	191	237	187	234	180	233			Children (n)	134	143	Not served	140	180	141	177		61		179			Children (n)	143	190	Not served	169	141	180	Not served	171	155
Serving size (g)	130.5	125.867	97.5047	149.147	120	145	120	115.05	120	125.867		Serving size (g)	130.493	126.44	97.5047	202.367	120	120.8	150	144	119.988	130.133			Serving size (g)	123.2	173.333		99.58	187	153.833	151.75		176.667		188.333			Serving size (g)	213.667	129.667		153.833	131.95	126.4		83.4167	129.6
Waste %	95.007	17.5	30.9341	11.1374	20.7214	6.1674	90.3724	2.26244	29.7769	55.6872		Waste %	43.7325	17.2414	7.4699	21.1864	38.7949	11.3924	29.8229	34.188	22.6405	45.4936			Waste %	51.7633	68.7951		43.5806	55.508	24.5238	57.9524		60.6557		67.8024			Waste %	56.807	37.8947		49.0464	21.1731	74.7398		82.4906	39.9293
Waste (kg)	23.309	4.84587	5.73082	3.50495	4.7742	2.03	19.412	0.57525	6.4318	14.7893		Waste (kg)	10.9	5.0576	1.413	10.1183	8.8918	3.2616	8.36533	11.52	4.88987	13.7941			Waste (kg)	8.5455	17.052		6.07567	18.684	5.31933	15.5659		6.53667		22.8573			Waste (kg)	17.357	9.336		12.751	3.93925	17.0048		11.7667	8.021
Food intake (g/child)	6.51586	103.84	67.3425	132.536	95.1344	136.057	11.5531	112.447	84.2678	55.775		Food intake (g/child)	73.4254	104.64	90.2212	159.492	73.4461	107.038	105.266	94.7692	92.8225	70.931			Food intake (g/child)	59.4276	54.0886		56.1824	83.2	116.108	63.8072		69.5082		60.6387			Food intake (g/child)	92.289	80.5298		78.3836	104.012	31.9289		14.6058	77.8516
Dessert												Dessert													Dessert			Yoghurt						Chocolate pudding					Dessert			Yoghurt				Chocolate pudding
	Not served												Not served												Children (n)	Not served	Not served	167	Not served					78		Not served			Children (n)	Not served		142	Not served			133	Not served
																									Serving size (g)			125						100					Serving size (g)			125				100
																									Waste %			19.018						14.8974					Waste %			31.5887				13.2481
																									Waste (kg)			3.97						1.162					Waste (kg)			5.607				1.762
																									Food intake (g/child)			101.228						85.1026					Food intake (g/child)			85.5141				86.7519
[truncated: 2 more columns]

## Sheet: Tables S8-S9
Table S8. Breakdown of the the CO2 emissions per food category and food item									Table S9. Breakdown of the economic impact of plate waste per food category and food item
LOC-ORG				ORG					LOC-ORG				ORG
	kgCO2e	% wrt total CO2	% wrt category CO2		kgCO2e	% wrt total CO2	% wrt category CO2			Cost (€)	% wrt total cost	% wrt category cost		Cost (€)	% wrt total cost	% wrt category cost
Starchy food (Food items/Ingredients)	414.364	0.515853	1	Starchy food (Food items/Ingredients)	402.056	0.468439	1		Starchy food (Food items/Ingredients)	426.92	0.436404	1	Starchy food (Food items/Ingredients)	652.809	0.44642	1
- Bread	85.8196	0.106839	0.207111	- Bread	53.292	0.0620909	0.132549		- Bread	100.993	0.103237	0.236562	- Bread	112.89	0.0771992	0.172929
- Rice	63.368	0.0788884	0.152928	- Pasta	18.5736	0.0216403	0.0461966		- Rice	28.2766	0.0289048	0.066234	- Pasta	18.8085	0.0128621	0.0288117
- Egg pasta	11.4749	0.0142854	0.0276927	- Whole pasta	4.33161	0.00504679	0.0107736		- Egg pasta	4.93999	0.00504973	0.0115712	- Whole pasta	6.85882	0.00469037	0.0105066
- Pasta	27.8465	0.0346669	0.0672031	- Rice	110.258	0.128462	0.274235		- Pasta	30.4901	0.0311674	0.0714186	- Rice	47.6027	0.0325529	0.0729198
- Whole pasta	7.23411	0.00900592	0.0174583	- Whole rice	5.33128	0.00621152	0.0132601		- Whole pasta	7.92085	0.0080968	0.0185535	- Whole rice	2.30173	0.00157403	0.00352589
- Olive oil	8.57713	0.0106779	0.0206995	- Millet	2.97754	0.00346916	0.00740579		- Olive oil	43.2563	0.0442172	0.101322	- Millet	6.59235	0.00450815	0.0100984
- Wine	10.2408	0.012749	0.0247144	- Dumplings	42.049	0.0489916	0.104585		- Wine	1.29344	0.00132217	0.00302971	- Dumplings	89.0736	0.0609126	0.136447
- Flour	0.63592	0.000791673	0.00153469	- Milk	3.17971	0.00370471	0.00790863		- Flour	1.00392	0.00102622	0.00235153	- Milk	1.99279	0.00136276	0.00305263
- Parmigiano	77.0092	0.0958707	0.185849	- Olive oil	8.64416	0.0100714	0.0214999		- Parmigiano	90.6354	0.0926487	0.2123	- Olive oil	44.1396	0.0301846	0.0676148
- Milk	15.5337	0.0193382	0.0374879	- Butter	5.86245	0.00683039	0.0145812		- Milk	7.87587	0.00805082	0.0184481	- Butter	10.0218	0.00685339	0.0153519
- Butter	4.52522	0.00563356	0.0109209	- Parmigiano	80.722	0.0940498	0.200773		- Butter	3.63692	0.00371771	0.00851898	- Parmigiano	42.7383	0.0292264	0.0654683
- Canned tomato	58.7305	0.0731151	0.141736	- Lasagne	11.8298	0.013783	0.0294233		- Canned tomato	32.8943	0.033625	0.0770501	- Lasagne	5.12125	0.00350214	0.00784494
- Lentils	4.25943	0.00530267	0.0102794	- Canned tomato	31.4488	0.0366412	0.0782199		- Lentils	4.92388	0.00503326	0.0115335	- Canned tomato	189.718	0.129738	0.290617
- Onion	2.15591	0.00268395	0.00520294	- Pesto	2.1478	0.00250242	0.00534205		- Onion	5.16817	0.00528297	0.0121057	- Pesto	0.979832	0.000670053	0.00150095
- Carots	5.95005	0.00740737	0.0143595	- Flour	0.280166	0.000326424	0.000696834		- Carots	11.0576	0.0113033	0.0259009	- Flour	0.731607	0.000500306	0.00112071
- Celery	4.81032	0.00598849	0.0116089	- Beans	2.09297	0.00243853	0.00520566		- Celery	6.63275	0.00678009	0.0155363	- Beans	5.78466	0.00395581	0.00886118
- Cabbage	1.42009	0.0017679	0.00342715	- Pumpkin	3.67311	0.00427957	0.00913582		- Cabbage	3.37733	0.00345236	0.00791092	- Pumpkin	5.78466	0.00395581	0.00886118
- Beans	2.21939	0.00276297	0.00535613	- peas	2.22254	0.0025895	0.00552793		- Beans	3.37733	0.00345236	0.00791092	- peas	5.78466	0.00395581	0.00886118
- Potatoes	1.8369	0.0022868	0.00443306	- cabbage	0.668629	0.000779025	0.00166302		- Potatoes	4.03757	0.00412726	0.00945743	- cabbage	5.78466	0.00395581	0.00886118
- Garlic	0.14889	0.000185357	0.000359321	- spinach	1.55524	0.00181202	0.00386821		- Garlic	0.35692	0.000364848	0.000836033	- spinach	5.78466	0.00395581	0.00886118
- Lasagne	9.25029	0.0115159	0.022324	- potatoes	3.22243	0.00375447	0.00801487		- Lasagne	3.35995	0.00343459	0.00787021	- potatoes	17.3211	0.011845	0.0265332
- Zucchini	2.30079	0.00286431	0.00555258	- Zucchini	1.23567	0.00143968	0.00307337		- Zucchini	4.72766	0.00483268	0.0110739	- Zucchini	5.78466	0.00395581	0.00886118
- Aubergine	0.583602	0.000726541	0.00140843	- Aubergine	1.57805	0.0018386	0.00392496		- Aubergine	0.779144	0.000796452	0.00182503	- Aubergine	3.14202	0.00214865	0.00481307
- Asparagus	0.417	0.000519134	0.00100636	- Ricotta	1.64084	0.00191176	0.00408113		- Asparagus	0.539408	0.00055139	0.00126349	- Ricotta	6.58391	0.00450238	0.0100855
- Clam	8.01616	0.00997952	0.0193457	- Beef	3.23892	0.0037737	0.0080559		- Clam	25.3657	0.0259292	0.0594156	- Beef	11.4835	0.00785294	0.0175909
Protein dish (Food items/Ingredients)	139.481	0.173643	1	Protein dish (Food items/Ingredients)	265.324	0.309131	1		Protein dish (Food items/Ingredients)	236.723	0.241982	1	Protein dish (Food items/Ingredients)	370.072	0.253072	1
- Lentils	4.21195	0.00524357	0.0301974	- Pastorized eggs	19.0719	0.0222208	0.0718816		- Lentils	4.869	0.00497716	0.0205683	- Pastorized eggs	10.6833	0.00730574	0.0288682
- Canned tomato	9.90086	0.0123258	0.0709837	- Milk	0.883811	0.00102974	0.00333107		- Canned tomato	5.54535	0.00566854	0.0234255	- Milk	1.89631	0.00129678	0.00512416
- Olive oil	2.44432	0.00304299	0.0175244	- Parmigiano	5.6947	0.00663495	0.0214632		- Olive oil	12.3272	0.012601	0.0520744	- Parmigiano	3.01506	0.00206184	0.00814724
- Garlic	0.135408	0.000168572	0.000970798	- Robiola	34.4916	0.0401864	0.129998		- Garlic	0.3246	0.00033181	0.00137122	- Robiola	40.3672	0.0276049	0.109079
- Turkey meat	8.22179	0.0102355	0.0589457	- Stracchino	36.0505	0.0420027	0.135874		- Turkey meat	11.9852	0.0122514	0.0506295	- Stracchino	89.1377	0.0609564	0.240866
- Bread	2.56137	0.00318871	0.0183636	- Grana Padano	28.1204	0.0327634	0.105985		- Bread	3.01424	0.0030812	0.0127332	- Grana Padano	11.5711	0.00791281	0.0312671
- Pastorized egg	2.52975	0.00314935	0.0181369	- Turkey meat	31.7007	0.0369347	0.119479		- Pastorized egg	1.63545	0.00167178	0.00690872	- Turkey meat	49.5339	0.0338735	0.133849
- Cod fish	35.695	0.0444376	0.255914	- Beef	8.37137	0.00975355	0.0315515		- Cod fish	112.951	0.11546	0.477142	- Beef	29.6805	0.0202968	0.0802019
- Flour	0.0338267	4.21117e-05	0.000242519	- Bresaola	56.9245	0.0663232	0.214547		- Flour	0.0534016	5.45878e-05	0.000225586	- Bresaola	39.3153	0.0268856	0.106237
- Maize flour	0.144971	0.000180479	0.00103937	- Flour	0.361834	0.000421575	0.00136374		- Maize flour	0.228864	0.000233948	0.000966799	- Flour	5.14322	0.00351716	0.0138979
- Parmigiano	53.5567	0.0666741	0.383972	- Olive oil	1.32589	0.0015448	0.00499725		- Parmigiano	63.0332	0.0644334	0.266274	- Olive oil	6.77036	0.00462988	0.0182947
- Parma Ham	15.8281	0.0197048	0.113479	- Canned tomato	0.622621	0.000725421	0.00234665		- Parma Ham	13.6762	0.01398	0.057773	- Canned tomato	3.75602	0.00256854	0.0101494
- Beans	2.45147	0.0030519	0.0175757	- Spinach	0.893516	0.00104104	0.00336764		- Beans	3.7305	0.00381337	0.0157589	- Spinach	3.31613	0.00226772	0.00896077
- Potatoes	0.829742	0.00103297	0.00594879	- onion	0.0168892	1.96777e-05	6.3655e-05		- Potatoes	1.8238	0.00186431	0.00770435	- onion	0.057376	3.92363e-05	0.00015504
- Zuccnini	0.181551	0.000226017	0.00130162	- Peas	5.24905	0.00611571	0.0197836		- Zuccnini	0.37305	0.000381337	0.00157589	- Peas	13.6319	0.00932212	0.0368358
- Green beans	0.317217	0.000394911	0.00227427	- Squid	6.62477	0.00771858	0.0249686		- Green beans	0.40661	0.000415642	0.00171766	- Squid	6.26004	0.00428089	0.0169157
- Cauliflower	0.193631	0.000241056	0.00138823	- Tuna	13.8046	0.0160839	0.0520294		- Cauliflower	0.37305	0.000381337	0.00157589	- Tuna	22.0902	0.0151063	0.0596917
- Pumpkin	0.243015	0.000302536	0.00174229	- Fish fillet	15.1151	0.0176107	0.0569684		- Pumpkin	0.37305	0.000381337	0.00157589	- Fish fillet	33.8463	0.0231456	0.0914588
Vegetables (Food items/Ingredients)	60.8746	0.0757844	1	Vegetables (Food items/Ingredients)	23.3812	0.0272416	1		Vegetables (Food items/Ingredients)	133.89	0.136864	1	Vegetables (Food items/Ingredients)	109.782	0.0750742	1
- Olive oil	7.12674	0.00887226	0.117072	- Olive oil	5.2286	0.00609188	0.223624		- Olive oil	35.9417	0.0367401	0.268442	- Olive oil	32.5692	0.0222723	0.29667
- Fennel	9.62488	0.0119822	0.15811	- Beet	2.86633	0.00333959	0.122591		- Fennel	16.4257	0.0167905	0.12268	- Beet	16.254	0.0111152	0.148057
- Cabbage	1.76801	0.00220104	0.0290434	- Cabbage	0.964431	0.00112367	0.0412482		- Cabbage	4.20477	0.00429818	0.0314047	- Cabbage	8.32552	0.00569336	0.0758365
- Carrots	14.7713	0.0183892	0.242651	- Lettuce	0.777777	0.000906194	0.0332651		- Carrots	27.4511	0.0280609	0.205027	- Lettuce	2.61385	0.00178747	0.0238094
- Cauliflower	7.39156	0.00920194	0.121423	- Carrots	10.2356	0.0119256	0.437772		- Cauliflower	14.2406	0.014557	0.106361	- Carrots	39.537	0.0270372	0.36014
- Potatoes	2.03639	0.00253515	0.0334522	- Beans	2.06482	0.00240574	0.0883114		- Potatoes	4.47605	0.00457548	0.0334308	- Beans	5.69437	0.00389407	0.0518696
- Lettuce	7.8075	0.00971975	0.128255	- Broccoli	0.846775	0.000986584	0.0362161		- Lettuce	15.9402	0.0162943	0.119054	- Broccoli	2.66028	0.00181922	0.0242322
- Tomatoes	5.26016	0.00654851	0.0864097	- Potatoes	0.396804	0.000462319	0.0169711		- Tomatoes	8.77345	0.00896835	0.0655273	- Potatoes	2.12822	0.00145537	0.0193858
- Radicchio	0.69175	0.000861177	0.0113635						- Radicchio	1.41231	0.00144368	0.0105483
- Sweet corn	1.14535	0.00142588	0.0188149						- Sweet corn	1.68952	0.00172705	0.0126187
- Parmigiano	1.93383	0.00240748	0.0317674						- Parmigiano	2.27601	0.00232657	0.0169991
- Butter	1.31718	0.00163979	0.0216375						- Butter	1.05862	0.00108213	0.00790663
Fruit	95.568	0.118975	1	Fruit	62.8567	0.0732349	1		Fruit	156.532	0.160009	1	Fruit	217.905	0.149013	1
- Kiwi	32.7867	0.040817	0.343072	- Orange	16.6517	0.019401	0.264915		- Kiwi	40.9172	0.0418261	0.261398	- Orange	66.5368	0.0455009	0.305348
- Tangerine	18.0849	0.0225143	0.189236	- Tangerine	3.5499	0.00413602	0.0564761		- Tangerine	42.0365	0.0429703	0.268549	- Tangerine	14.1847	0.00970015	0.065096
- Banana	16.6194	0.0206899	0.173902	- Apple	24.5716	0.0286286	0.390914		- Banana	17.0672	0.0174463	0.109033	- Apple	110.658	0.0756727	0.507826
- Orange	18.4852	0.0230126	0.193424	- Banana	18.0835	0.0210693	0.287695		- Orange	35.5407	0.0363302	0.22705	- Banana	26.5255	0.0181394	0.12173
- Pear	9.59179	0.0119411	0.100366						- Pear	20.9704	0.0214363	0.133969
Dessert	0	0		Dessert	35.8542	0.041774	1		Dessert	0	0		Dessert	90.2017	0.061684	1
				- Yoghurt	27.5431	0.0320906	0.768196						- Yoghurt	62.9834	0.0430709	0.698251
				- Chocolate pudding	8.31115	0.00968339	0.231804						- Chocolate pudding	27.2183	0.0186131	0.301749
Other	51.5736	0.0642053		Other	3.0176	0.00351583			Other	24.2034	0.024741		Other	21.5496	0.0147366
- Cous-cous	51.5736	0.0642053		- Pizza	3.0176	0.00351583			- Cous-cous	24.2034	0.024741		- Pizza	21.5496	0.0147366
Production	761.861	0.94846		Production	792.489	0.923336			Production	978.269	1		Production	1462.32	1
Transportation	15.5	0.0192963		Transportation	38.4	0.0447402
Waste handling	25.9	0.0322436		Waste handling	27.4	0.031924
Total kgCO2e	803.261	1		Total kgCO2e	858.289	1

## Sheet: Figure S1-S2
	Figure S1. Distribution of school lunches (n=20) per PSFP model according to national recommendation referred to energy, carbohydrates, soluble sugars, dietary fibre, proteins, total fats, saturated fatty acids, iron, and calcium. The average percentage of energy provided by total protein, fat and carbohydrate content of school lunches is also depicted. AV: adequate value; HR: higher than recomme…												Figure S2. Distribution of school lunches after adjusting for plate waste in the LOC-ORG (n=20) and ORG model (n=19) according to national recommendation referred to energy, carbohydrates, soluble sugars, dietary fibre, proteins, fats, saturated fatty acids, iron, and calcium. The average percentage of energy provided by total protein, fat and carbohydrate content of school lunches is also depict…
